# Supplementary material for: Second Generation I-Body AD-214 Attenuates Unilateral Ureteral Obstruction (UUO)-Induced Kidney Fibrosis Through Inhibiting Leukocyte Infiltration and Macrophage Migration
Source: Int J Mol Sci. 2024 Dec 6;25(23):13127. doi: 10.3390/ijms252313127 (PMC11641963; doi:10.3390/ijms252313127)
Supplement: Supplementary file 1 [file ijms-25-13127-s001.zip]

Archive with 1 entries (1 files):
- ijms-3327806-supplementary.pdf
